# Supplementary material for: Identification and Validation of a Novel Major Quantitative Trait Locus for Plant Height in Common Wheat (Triticum aestivum L.)
Source: Front Genet. 2020 Oct 22;11:602495. doi: 10.3389/fgene.2020.602495 (PMC7642865; doi:10.3389/fgene.2020.602495)
Supplement: Supplementary Table 1 — The primers used in validation population. [file Table_1.XLS]

## Sheet: Sheet1
Table S1. The primers used in validation population
primer name	primer sequence
KASP-4B-F1	GAAGGTGACCAAGTTCATGCTACTTCCAACTGCCACACCTC
KASP-4B-F2	GAAGGTGACCAAGTTCATGCTACTTCCAACTGCCACACCTA
KASP-4B-R	CATGAAATGGTTGCCTTCAGTC
KASP-6D-F1	GAAGGTGACCAAGTTCATGCTTAAACTGGAGAGGAGGAAATCG
KASP-6D-F2	GAAGGTCGGAGTCAACGGATTTAAACTGGAGAGGAGGAAATCA
KASP-6D-R	GGGTGAAACATCTCCCAACA
