# Supplementary material for: Identification and Validation of a Novel Major Quantitative Trait Locus for Plant Height in Common Wheat (Triticum aestivum L.)
Source: Front Genet. 2020 Oct 22;11:602495. doi: 10.3389/fgene.2020.602495 (PMC7642865; doi:10.3389/fgene.2020.602495)
Supplement: Supplementary Table 3 — Comparison of the locations of reported PH quantitative trait loci on chromosome 4B with QPh.sicau-4B and chromosome 6D with QPh.sicau-6D. [file Table_3.XLS]

## Sheet: Sheet1
Table S3. Comparison of the locations of reported PH quantitative trait loci on chromosome 4B with QPh.sicau-4B and chromosome 6D with QPh.sicau-6D.
QTL	marker	chr.	IWGSC Ref_v1.0		Literature
			start	end
QPh.cau-4B.2	IACX557	4B	28954114	28954234	Genome-wide linkage mapping of QTL for yield components, plant height and yield-related physiological traits in the Chinese wheat cross Zhou 8425B/Chinese Spring
	BS00011338_51	4B	-	-
	BS00021984_51	4B	35520722	35520822
QPH.caas-4BS.2	RAC875_c6749_954	4B	21370512	21370612	Global QTL analysis identifies genomic regions on chromosomes 4A and 4B harboring stable loci for yield-related traits across different environments in wheat (Triticum aestivum L.)
	BobWhite_c44691_648	4B	46609164	46609264
QPht.sicau-4B	Tdurum_contig64772_417	4B	26491482	26491582	In this study
	Excalibur_rep_c113261_400	4B	31847170	31847238
QPh.cau-6D	Excalibur_c62101_299	6D	28397478	28397578	Global QTL analysis identifies genomic regions on chromosomes 4A and 4B harboring stable loci for yield-related traits across different environments in wheat (Triticum aestivum L.)
	Kukri_c1425_501	6D	-	-
	barc54	6D	-	-
	barc365	6D	-	-
	RAC875_c25839_225	6D	292066713	292066813
QPh.spa-6D	wPt-732847	6D	3612808	3613236	Genetic mapping of common bunt resistance and plant height QTL in wheat
	wPt-2864	6D	5153213	5153642
	wPt-741955	6D	5153213	5153642
	wPt-5114	6D	5805444	5805937
QPht.sicau-6D	IACX10982	6D	315597351	315597458	In this study
	BS00063175_51	6D	339691727	339691827
